# Supplementary material for: Association between Serum 6:2 Chlorinated Polyfluorinated Ether Sulfonate Concentrations and Lung Cancer
Source: Toxics. 2024 Aug 19;12(8):603. doi: 10.3390/toxics12080603 (PMC11359344; doi:10.3390/toxics12080603)
Supplement: Supplementary file 1 [file toxics-12-00603-s001.zip]

Archive with 1 entries (1 files):
- toxics-3123518-supplementary.pdf
